# Supplementary material for: RNAi Screen in Drosophila Cells Reveals the Involvement of the Tom Complex in Chlamydia Infection
Source: PLoS Pathog. 2007 Oct 26;3(10):e155. doi: 10.1371/journal.ppat.0030155 (PMC2042019; doi:10.1371/journal.ppat.0030155)
Supplement: Table S1 — The gene name and the corresponding CG number of each candidates identified in the primary screen are shown. The functional categories were assigned based on gene ontology (GO) biological function terms and the annotation is based on GO molecular function, cellular component, or protein domains as indicated in FlyBase (http://www.flybase.org/). (52 KB XLS) [file ppat.0030155.st001.xls]

## Sheet: Sheet1
gene name	CG number	Predicted Bioligical process	Function	Retested
cdc2	CG5363	Cell Cycle	cyclin-dependent kinase	No
CG31917	CG31917	Cell cycle	cyclin interracting protein	No
mts	CG7109	Cell Cycle	protein phosphatase type 2A	No
cav	CG6219	Chromatin organization	telomeres capping	No
CG11265	CG11265	Chromatin organization	DNA topoisomerase	No
CG31368	CG31368	Chromatin organization	DNA/RNA helicase	No
mre11	CG16928	Chromatin organization	DNA repair and recombination	No
tankyrase	CG4719	Chromatin organization	DNA replication	No
Act57B	CG10067	Cytoskeleton	actin filament	Yes
Act5C	CG4027	Cytoskeleton	actin filament	Yes
Act79B	CG7478	Cytoskeleton	actin filament	Yes
Act87E	CG18290	Cytoskeleton	actin filament	No
Arc-p20	CG5972	Cytoskeleton	actin binding	Yes
Arp14D	CG9901	Cytoskeleton	actin binding, arp2/3 complex	Yes
Arp66B	CG7558	Cytoskeleton	actin binding, arp2/3 complex	Yes
Katanin-60	CG10229	Cytoskeleton	microtubule severing	Yes
Pav	CG1258	Cytoskeleton	microtubule based movement	Yes
CG11814	CG11814	Endodome&Lysosome	lysosomal transport	Yes
CG5691	CG5691	Endodome&Lysosome	lysosomal organization	Yes
Rab5	CG3664	Endodome&Lysosome	endosome to lysosome transport	Yes
VhaAC39	CG2934	Endodome&Lysosome	v ATPase V(0)	Yes
VhaPPA1-1	CG7007	Endodome&Lysosome	v ATPase V(0)	Yes
CG32812	CG32812	kinases&phosphatases	Phosphatase	Yes
CkIIbeta	CG15224	kinases&phosphatases	casein serine-threonine kinase	Yes
dnt	CG17559	kinases&phosphatases	tyrosine kinase	Yes
l(1)G0232	CG32697	kinases&phosphatases	tyrosinephosphatase	Yes
ssh	CG6238	kinases&phosphatases	phosphatase / actin (de)polymerisation	Yes
tws	CG6235	kinases&phosphatases	phosphatase type A2	Yes
Tor	CG5092	kinases&phosphatases	kinase	Yes
CG11190	CG11190	Metabolism	GPI anchor biosynthesis	Yes
CG14670	CG14670	Metabolism	biotine ligase	Yes
CG16905	CG16905	Metabolism	fatty acid elongation	Yes
CG32263	CG32263	Metabolism	peroxisome	No
CG3523	CG3523	Metabolism	fatty acid synthase	Yes
CG4594	CG4594	Metabolism	fatty acid beta oxydation	Yes
CG4860	CG4860	Metabolism	acyl-CoA metabolism	Yes
CG5844	CG5844	Metabolism	fatty acid beta oxydation	Yes
CG8112	CG8112	Metabolism	cholesterol metabolism	Yes
desat1	CG5887	Metabolism	fatty acid desaturation	Yes
e	CG3331	Metabolism	beta-alanyl-dopamine synthase	Yes
Gapdh1	CG12055	Metabolism	glycolysis	Yes
Gapdh2	CG8893	Metabolism	glycolysis	Yes
Pde9	CG32648	Metabolism	cyclis nucleotide metabolism	Yes
Pfk	CG15812	Metabolism	glycolysis	Yes
scu	CG7113	Metabolism	fatty acid beta oxydation	Yes
v	CG2155	Metabolism	tryptophan catabolism	Yes
Pect	CG5547	Metabolism	ethanolamine and derivative metabolism	Yes
Ccp84Ad	CG2341	Miscellaneous	constituent of larval cuticle	Yes
Ccp84Af	CG1331	Miscellaneous	constituent of larval cuticle	Yes
CG10050	CG10050	Miscellaneous	pheromone binding protein	Yes
CG11652	CG11652	Miscellaneous	defence response	Yes
CG12279	CG12279	Miscellaneous	protein folding	Yes
CG1354	CG1354	Miscellaneous	acid anhydrised hydrolysis	Yes
CG15877	CG15877	Miscellaneous	phosphatidylinositol glycan class Q	Yes
CG17145	CG17145	Miscellaneous	chitin metabolism	Yes
CG17839	CG17839	Miscellaneous	muscle Structure and elasticity	Yes
CG31217	CG31217	Miscellaneous	intracellular protein transport	Yes
CG33123	CG33123	Miscellaneous	tRNA ligase	Yes
CG4447	CG4447	Miscellaneous	ribosome recycling factor	Yes
CG5660	CG5660	Miscellaneous	tRNA ligase	Yes
CG6154	CG6154	Miscellaneous	dipeptidase	Yes
CG7974	CG7974	Miscellaneous	hepatocellular carcinoma-associated antigen 59	Yes
CG9591	CG9591	Miscellaneous	integrator complex	Yes
Chit	CG5210	Miscellaneous	glycosyl hydrolase family	Yes
Cyp313a1	CG3360	Miscellaneous	Cytochrome P450	Yes
Cyp4d8	CG4321	Miscellaneous	Cytochrome P450	Yes
dlp	CG32146	Miscellaneous	glypican	Yes
dpr8	CG32600	Miscellaneous	Adhesion molecule	Yes
ERR	CG7404	Miscellaneous	estrogen related receptor	Yes
gig	CG6975	Miscellaneous	GTPase regulator	Yes
l(1)G0060	CG3125	Miscellaneous	cell adhesion	Yes
slv	CG8717	Miscellaneous	Expressed in salivary gland	Yes
smt3	CG4494	Miscellaneous	protein modification	Yes
th	CG12284	Miscellaneous	negative regulator of apoptosis	Yes
Tsc1	CG6147	Miscellaneous	signal transduction	Yes
Mask	CG33106	Miscellaneous	multiple ankyrin repeats	Yes
Obp99a	CG18111	Miscellaneous	odorant binding	Yes
CG17206	CG17206	Miscellaneous	inositol intracellular signaling	Yes
Wnt2	CG1916	Miscellaneous	wingless pathway, signal transduction	Yes
CG11455	CG11455	Mitochondria	electron transport	Yes
CG3731	CG3731	Mitochondria	mitochondrial processing peptidase	Yes
Hsc70-4	CG4264	Mitochondria	chaperone	Yes
Hsc70-5	CG8542	Mitochondria	protein targetting to mitochondria	Yes
mge	CG14981	Mitochondria	protein targetting to mitochondria	Yes
PHGPx	CG12013	Mitochondria	antioxidant	Yes
Tim9a	CG1660	Mitochondria	protein targetting to mitochondria	Yes
Tom40	CG12157	Mitochondria	protein targetting to mitochondria	Yes
CG5651	CG5651	Protein biosynthesis	RNaseL inhibitor	No
CG5064	CG5064	Protein biosynthesis	SRP-dependent translation	No
elF-3p40	CG9124	Protein biosynthesis	translation initiation	No
CG11700	CG11700	Protein biosynthesis	protein modification	No
Ubi-p63E	CG11624	Protein biosynthesis	ubiquitin-dependent protein catabolism	No
CG1420	CG1420	RNA processing	mRNA splicing	No
CG6015	CG6015	RNA processing	mRNA splicing	No
CG9667	CG9667	RNA processing	mRNA splicing	No
crn	CG3193	RNA processing	mRNA splicing	No
Bx42	CG8264	Transcription	transcription from RNA pol II promoter	No
CG11762	CG11762	Transcription	transcription from RNA pol II promoter	No
CG13624	CG13624	Transcription	transcription factor	No
CG17836	CG17836	Transcription	transcription factor	No
CG33097	CG33097	Transcription	transcription from RNA pol II promoter	No
CG6272	CG6272	Transcription	transcription factor	No
disco-r	CG32577	Transcription	transcription factor	No
Doc2	CG5187	Transcription	transcription from RNA pol II promoter	No
fd96Cb	CG11922	Transcription	transcription from RNA pol II promoter	No
hay	CG8019	Transcription	transcription from RNA pol II promoter	No
HLH106	CG8522	Transcription	transcription from RNA pol II promoter	No
Rga	CG2161	Transcription	transcription from RNA pol II promoter	No
RpII15	CG3284	Transcription	transcription from RNA pol II promoter	No
Spt6	CG12225	Transcription	transcription from RNA pol II promoter	No
CG14694	CG14694	Transporter	folate transporter	Yes
CG17922	CG17922	Transporter	potassium transport	Yes
CG30035	CG30035	Transporter	glucose transport	Yes
CG31729	CG31729	Transporter	lipid/cation transport	Yes
CG4726	CG4726	Transporter	inorganic phosphate:sodium symporter	Yes
Ctr1A	CG3977	Transporter	copper ion transporter	Yes
Nckx30C	CG18660	Transporter	Na2+ Ca2+ K+ antiporter	Yes
ppk13	CG33508	Transporter	sodium channel	Yes
CG11322	CG11322	Unknown		No
kisir	CG9131	Unknown		No
l(1)10Bb	CG1639	Unknown		No
CG10103	CG10103	Unknown		No
CG11307	CG11307	Unknown		No
CG11384	CG11384	Unknown		No
CG14095	CG14095	Unknown		No
CG14187	CG14187	Unknown		No
CG14340	CG14340	Unknown		No
CG15281	CG15281	Unknown		No
CG15464	CG15464	Unknown		No
CG15541	CG15541	Unknown		No
CG15550	CG15550	Unknown		No
CG15764	CG15764	Unknown		No
CG15893	CG15893	Unknown		No
CG31248	CG31248	Unknown		No
CG31712	CG31712	Unknown		No
CG31952	CG31952	Unknown		No
CG32448	CG32448	unknown		No
CG32982	CG32982	Unknown		No
CG33256	CG33256	unknown		No
CG3631	CG3631	Unknown		No
CG3825	CG3825	Unknown		No
CG4064	CG4064	Unknown		No
CG4281	CG4281	Unknown		No
CG4452	CG4452	Unknown		No
CG5070	CG5070	Unknown		No
CG5859	CG5859	Unknown		No
CG8211	CG8211	Unknown		No
l(1)G0193	CG2206	Unknown		No
CG14985	CG14985	Unknown		No
l(1)G0095	CG12113	Unknown		No
alphaCop	CG7961	Vesicular Trafficking	COP vesicle coat	Yes
betaCop	CG6223	Vesicular Trafficking	COP vesicle coat	Yes
Beta'Cop		Vesicular Trafficking	COP vesicle coat	Yes
gamma cop	CG1528	Vesicular Trafficking	COPI vesicle coat	Yes
Rab11	CG5771	Vesicular Trafficking	Rab GTPase activity	Yes
Rab35	CG9575	Vesicular Trafficking	Rab GTPase activity	Yes
RhoGAPp190	CG32555	Vesicular Trafficking	Rho GTPase activator activity	Yes
Snap	CG6625	Vesicular Trafficking	soluble NSF attachment protein activity	Yes
tomosyn	CG17762	Vesicular Trafficking	syntaxin-1 binding	Yes
zetacop	CG3948	Vesicular Trafficking	COPI vesicle coat	Yes
Arf102F	CG11027	Vesicular Trafficking	GTPase activity	Yes
cdc42	CG12530	Vesicular Trafficking	GTPase activity	Yes
Supplementary Material Table 1: Host factors required for optimal C. caviae infection identified in the primary screen
